# Supplementary material for: Validation of non-invasive methods for the measurement of gonadal and inter-renal steroid hormones in a desert-adapted amphibian (Scaphiopus couchii)
Source: Conserv Physiol. 2025 Feb 11;13(1):coaf007. doi: 10.1093/conphys/coaf007 (PMC11821354; doi:10.1093/conphys/coaf007)
Supplement: Web_Material_coaf007 [file web_material_coaf007.zip]

Archive with 1 entries (1 files):
- all_newSM1-18.pdf
